# Supplementary material for: Molecular Epidemiological Survey of Porcine Rotavirus in the Guangxi Region from 2020 to 2025 and Isolation and Identification of the G9P[23] Strain CH-GXGL-PoRV-3151-2021
Source: Vet Sci. 2026 Jun 29;13(7):631. doi: 10.3390/vetsci13070631 (PMC13417820; doi:10.3390/vetsci13070631)
Supplement: Supplementary file 1 [file vetsci-13-00631-s001.zip]

Archive with 1 entries (1 files):
- 20260626 vetsci-4316136-supplementary.xlsx
