# Supplementary material for: Molecular Epidemiological Survey of Porcine Rotavirus in the Guangxi Region from 2020 to 2025 and Isolation and Identification of the G9P[23] Strain CH-GXGL-PoRV-3151-2021
Source: Vet Sci. 2026 Jun 29;13(7):631. doi: 10.3390/vetsci13070631 (PMC13417820; doi:10.3390/vetsci13070631)
Supplement: Supplementary file 1 [file vetsci-13-00631-s001.zip › 20260626 vetsci-4316136-supplementary.xlsx]

## Sheet: Table S1
Table S1. The positivity rate of PoRV during 2020 to 2025.
Year	Number of clinical samples	Number of positive samples	Positive rate (%)
2020	9	2	22.2222
2021	69	14	20.2899
2022	179	100	55.8659
2023	465	140	30.1075
2024	31	11	35.4839
2025	117	93	79.4872
Total	870	360	41.3793

## Sheet: Table S2
Table S2. Reference sequences for Figures 2,3,4,7
NO.	Strain name	Accession number	Country/Region	Year	Host species
VP4-Figure 2.
1	RVA/Bovine-tc/KOR/KJ44/2006/G5P[1]	MF940711.1	South Korea	2006	Bovine
2	RVA/Simian-tc/ESP/SA11-C411/2009/G3P[2]	KJ450834	Spain	2009	/
3	RVA/Pig-wt/TWN/106-P-001-1-0278/2017/G26P3-like	OL956956.1	Taiwan	2017	Sus scrofa
4	RVA/Cat-tc/JPN/FRV303/1993/G3P[3]	LC328210	Japan	1993	Felis catus
5	RVA/Human-wt/UGA/MUL-13-496/2013/G8P[4]	KX655465	Uganda	2013	Human
6	RVA/Human-wt/CHN/R1954/2013/G4P[6]	KF726067	China	2013	Human
7	RVA/Pig-wt/JPN/BU8/2014/G4P[6]	AB924098	Japan	2014	Sus scrofa
8	174-1	KF500210	South Korea	2006	Porcine
9	HJ-2016	MH423867.1	China	2016	Pig
10	K71	JX971567.1	South Korea	2006	Porcine
11	RVA/Pig-tc/ESP/OSU-C5111/2010/G5P[7]	KJ450845.1	Spain	2010	Pig
12	RVA/Porcine-tc/KOR/174-1/2006/G8P[7]	MF940546.1	South Korea	2006	Porcine
13	Human-tc/USA/Wa/1974/G1P[8]	JX406750.2	USA	1974	Human
14	RVA/Human-wt/COD/DRC88/2003/G8P[8]	DQ005111.1	Democratic	2003	Human
15	RVA/Human-wt/JPN/EnRo1845/2013/G1P[8]	LC463262	Japan	2013	Human
16	RVA/Human-wt/BRA/PE15776/2008/G12P[9]	KF907295	Brazil	2008	Human
17	RVA/Human-wt/NGR-AKR187B/2014/G10P[10]	LC322985	Nigeria	2014	Human
18	RVA/Human-wt/IND/N212/2004/G10P[11]	KC175195	India	2004	Human
19	RVA/Horse-tc/JPN/No.28/2010/G14P[12]	AB908937.1	Japan	2010	Equus caballus
20	AS/RV/SW90	KT338648.1	India	2014	Porcine
21	RVA/pig/CHN/SCYB-Y1/2019/G5P13P[23]	MT198753.1	China	2019	Swine
22	RVA/Pig-wt/ESP/F471/2017/G3P[13]	MH238288	Spain	2017	Sus scrofa
23	RVA/Pig-wt/THA/CMP-001-12/2012/G5P[13]	KT727244	Thailand	2012	Swine
24	RVA/Human-wt/BEL/BE5028/2012/G3P[14]	KP258401.1	Belgium	2012	Human
25	RVA/roe deer-wt/SLO/D38-14/2014/G6P[15]	KU708257	Slovenia	2014	Roe deer
26	EB-B17/G16P[16]	KJ477174	USA	1982	Mouse
27	RVA/pigeon-wt/GER/GK-684/2017/G18P[17]	MH568759	Germany	2017	Columba livia
28	RVA/Horse-tc/JPN/MK9/2019/G13P[18]	LC528255	Japan	2019	Equus caballus
29	RVA/Pig/THA/CU118/2016/G9P19	MF139438	Thailand	2016	Pig
30	RVA/Pig-wt/ESP/F486/2017/G9P[23]	MH238290	Spain	2017	Sus scrofa
31	RVA/Pig-wt/ITA/7RE/2009/G9P[23]	KC610703.1	Italy	2009	Sus scrofa
32	RVA/Rhesus-tc/USA/TUCH/2002/G3P[24]	FJ816611	USA	2002	/
33	RVA/Human-wt/BGD/Dhaka6/2001/G11P[25]	AY773004	Bangladesh	2001	Human
34	pig/60/IRL/2007/P[26]	HM149305.1	Ireland	2007	Porcine
35	Ecu534	EU805773.1	Ecuador	2006	Human
36	RVA/Human-wt/SUR/2014735512/2013/G20P[28]	KX257407	Suriname	2013	Human
37	AzuK-1	AB454420	Japan	2006	Bovine
38	RVA/Cow-wt/JPN/GB2-6/2006/G21P[29]	LC553571	Japan	2006	Bos taurus
39	RVA/Cow-wt/URY/LVMS3024/2016/G24P[33]	MN649674	Uruguay	2016	Cattle
40	RVA/SugarGlider-wt/JPN/SG385/2012/G27P[36]	AB823215	Japan	2012	Petaurus breviceps
NO.	Strain name	Accession number	Country/Region	Year	Host species
VP6-Figure 3.
1	Human-tc/USA/Wa/1974/G1P[8]	JX406752	USA	1974	Human
2	RVA/Human-wt/THA/SKT-98/2013/G1P[8]	LC086762.1	Thailand	2013	Human
3	RVA/Pig-wt/THA/CMP-011-09/2009/G4P[6]	MG781056	Thailand	2009	Swine
4	RVA/Cow-tc/THA/A44/1989/G10P[11]	LC133573.1	Stool	1989	Bos taurus
5	RVA/Human-wt/JPN/HC10062/2010/G2P[4]	LC328932	Japan	2010	Human
6	RVA/Human-wt/THA/LS-202/2014/G2P[4]	LC169977	Thailand	2014	Human
7	RVA/Human-wt/THA/SSL-55/2014/G8P[8]	LC169966	Thailand	2014	Human
8	RVA/Dog-tc/ITA/RV198-95/1995/G3P[3]	HQ661138	Italy	1995	Canine
9	RVA/Human/BRA/55018/2003/G12P9	MK272923	Brazil	2003	Human
10	RVA/VelvetScoter-tc/JPN/RK1/1989/G18P[17]	LC088100	Japan	1989	Melanitta fusca
11	PRG9121	JF796738.1	South Korea	2006	Pig
12	RVA/Human-wt/THA/CMHS-070-13/2013/G9P[19]	KU363133	Thailand	2013	Human
13	RVA/Pig-wt/KNA/ET8B/2015/G5P[13]	KY053212.1	Saint Kitts and Nevis	2015	Piglet
14	RVA/Pig-wt/TWN/103-P-004-1-0575/2014/G3P19	KU739996.1	Taiwan	2014	Sus scrofa
15	RVA/Alpaca-tc/PER/SA44/2014/G3-P[40]-I8-R3-C3-M?-A9-N3-T3-E3-H6	KT935479	Peru	2014	Vicugna pacos
16	Po/CE-M-06-0003/Canada/2006/G2P[27]I14	GU183245.1	Canada	2006	Swine
17	BatRVA/KEN/BATp39/Rousettus aegyptiacus/2015	NC040411	Kenya	2015	Bat
18	human-wt/ITA/ME848/12/2012/G12P9	KR632622	Italy	2012	Human
19	RVA/Human-wt/BRA/1A3739/2011/G3P[9]	KX618234	Brazil	2011	Human
20	RVA/Human-wt/BRA/QUI-35-F5/2010/G3P[9]	KU360936	Brazil	2010	Human
21	RVA/CommonGull-wt/JPN/Ho374/2013/G28P[39]	LC088222	Japan	2013	Larus canus
22	RVA/Raccoon-tc/JPN/Rac-311/2011/G34P[17]	LC208549	Japan	2011	Procyon lotor
23	RVA/Murine-tc/CHN/SCLS-M/2018/G3P[13]	MK606443.1	China	2018	Murine
NO.	Strain name	Accession number	Country/Region	Year	Host species
VP7-Figure 4.
1	RVA/Human-wt/BGD/Dhaka16/2003/G1P[8]	DQ492674	Bangladesh	2003	Human
2	61/07/Ire	FJ492831.1	Ireland	2016	Pig
3	34461-4	AY766085.1	Spain	2005	Porcine
4	TB-Chen	AY787646	China	2008	/
5	CMP096	DQ256502	Thailand	2006	/
6	HLJheb-1	JX498967	China	2012	Piglet
7	RVA/Pig-wt/THA/CMP29/08/2008/G3P[13]	AB779619.1	Thailand	2008	Sus scrofa
8	GX82	KF447866	China	2010	Human
9	RVA/Human-wt/CHN/E931/2008/G4P[6]	EU708602	China	2008	Human
10	RVA/Human-wt/CHN/R1954/2013/G4P[6]	KF726066	China	2013	Human
11	RVA/Pig-wt/VNM/14226_39/VP7	KX363404	Viet Nam	2012	Sus scrofa
12	RVA/Pig-tc/ESP/OSU-C5111/2010/G5P[7]	KJ450849	Spain	2010	/
13	RVA/Porcine-tc/KOR/K71/2006/G5P[7]	MF940444	South Korea	2006	Porcine
14	RVA/Human-wt/GHA/M0084/2010/G6P[14]	LC460431	Ghana	2010	Human
15	RVA/Human-wt/ITA/111-05-27/2005/G6P[14]	EF554142	Italy	2005	Human
16	RVA/Human-wt/COD/DRC86/2003/G8P[6]	DQ005120	Democratic	2003	Human
17	99-SP1542VP7	AB091753.1	Japan	2004	Human
18	99-SP1904VP7	AB091754.1	Japan	2004	Human
19	99-TK2082VP7	AB091755.1	Japan	2004	Human
20	99-TK2091VP7	AB091756.1	Japan	2004	Human
21	GXqz-2	JX498942	China	2011	Piglet
22	K-1	AB045374	/	2003	Human
23	JP32-4	AB176682.1	Japan	2006	/
24	LL51695	KC242226	China	2006	Human
25	RVA/Human-tc/GBR/A64/1987/G10P11[14]	EF672567	USA	1987	Human
26	ZJhz13-1	JX498943	China	2011	Piglet
27	human-wt/ITA/ME848/12/2012/G12P9	KR632620.1	Italy	2012	Human
28	RVA/SugarGlider-wt/JPN/ SG33/2010/G27P[X]	AB621363	Japan	2010	Petaurus breviceps
29	RVA/Human-wt/PRY/1037A/2007/G12P[9]	KJ412536.1	Paraguay	2007	Human
30	RVA/Human-wt/RUS/Novosibirsk/NS17-A993/2017/G12P[8]	MN552112	Russia	2017	Human
31	RVA/Horse-tc/JPN/MK9/2019/G13P[18]	LC528257.1	Japan	2019	Equus caballus
32	RVA/Pig/China/LNCY/2016/G3P[13]	MF462326	China	2016	Piglet
33	RVA/Horse-wt/USA/KY70/2017/G14P12	MG970188	USA	2017	Equus caballus
34	RVA/Cow-wt/ARG/B383/1998/G15P[11]	FJ347116	Argentina	1998	cow
35	RVA/Cow-wt/JPN/Tottori-SG/2013/G15P[14]	AB853895	Japan	2013	Bos taurus
36	EB-Po/G16P[16]	JF309302.1	USA	1982	Mouse
37	RVA/pigeon-wt/GER/DR-5/2016/G18P[17]	MH568753	Germany	2016	Columba livia
38	RVA/pigeon-wt/CHN/SX-05/2019/G18P[17]	MN481638	China	2019	Racing pigeon
39	RVA/Chicken-tc/IRL/Ch-1/1979/G19P[30]	LC088129	Ireland	1979	Chicken
40	RVA/Cow-wt/JPN/GB10-5/2007/G21P[29]	LC553560.1	Japan	2007	Bos taurus
41	pheasant-wt/HUN/216/2015/G23P[37]	KU587860	Hungary	2015	Phasianus colchicus
42	RVA/Human-wt/USA/2012741499/2012/G24P[14]	KT281128	USA	2012	Human
43	Bat-wt/CMR/BatLy03/2014/G25P43_G25	KX268781	Cameroon	2013	Bat
44	TR/RV/SW25	KT277524.1	India	2015	Porcine
45	TR/RV/SW49	KT277525	India	2015	Porcine
46	RVA/Human-wt/NPL/07N1760/2007/G26P[19]	LC208008.1	Nepal	2007	Human
NO.	Strain name	Accession number	Country/Region	Year	Host species
VP1-Figure 7(a).
1	pig/India/RU172/G12P[7]	GU199191.1	India	2002	piglet
2	RVA/Human-wt/USA/DC273/1979/G1P[8]	KC580526.1	USA	1979	Homo sapiens
3	RVA/Human-wt/USA/DC4360/1988/G1P[8]	KC580590.1	USA	1988	Homo sapiens
4	RVA/Human-wt/CHN/E931/2008/G4P[6]	KF726036.1	China	2008	Homo sapiens
5	RVA/Human-tc/USA/Wa-20-AG/1974/G1P[8]	KU861390.1	USA	1974	Homo sapiens
6	RVA/Human-wt/VNM/NT0073/2007/G9P[19]	LC095902.1	Viet Nam	2007	Homo sapiens
7	RVA/Human-wt/NPL/07N1760/2007/G26P[19]	LC208011.1	Nepal	2007	Homo sapiens
8	RVA/Pig-wt/CHN/SCLSHL-2-3/2017/G9P[23]	MH137269.1	China	2017	pig
9	RVA/Pig/China/SC11/2017/G9P[23]	MH624173.1	China	2017	piglet
10	RVA/Pig-tc/CH/TM-a-P60/2018/G9P	MH697646.1	China	2018	porcine
11	RVA/Pig-tc/CHN/SWU-1C/2018/G9P[13]	MK410286.1	China	2018	porcine
12	RVA/Piglet-tc/CHN/SCLS-X1/2018/G3P[13]	MK597960.1	China	2018	piglet
13	RVA/Pig-tc/CHN/SCLS-3/2018/G3P[13]	MK597971.1	China	2018	pig
14	HeNNY-01	MW575217.1	China	2019	swine
15	RVA/Pig-wt/TZA/Morogoro-RP074/2019/G4P[13]	OP082201.1	Tanzania	2019	pig
16	AHFY2022	OQ979280.1	China	2022	porcine
17	JSJR2023	PP100149.1	China	2023	porcine
NO.	Strain name	Accession number	Country/Region	Year	Host species
VP2-Figure 7(b).
1	human/Bethesda/DC5544/1991/G3P[8]	FJ947506.1	USA	1991	Homo sapiens
2	human/Bethesda/DC4320/1988/G4P[8]	HM773888.1	USA	1988	Homo sapiens
3	Mc345	JN104620.1	Thailand	1989	Homo sapiens
4	RVA/Human-wt/CHN/R1954/2013/G4P[6]	KF726070.1	China	2013	Homo sapiens
5	RVA/Human-wt/HUN/BP1901/1991/G4P6/VP2	KF835904.1	hungary	1991	Homo sapiens
6	RVA/Pig-hhp/USA/LS00009_RV0084/2011/G9P[13]	KR052736.1	USA	2011	Sus scrofa
7	RVA/Human-wt/VNM/NT0073/2007/G9P[19]	LC095903.1	Viet Nam	2007	Homo sapiens
8	RVA/Human-wt/VNM/NT0599/2008/G4P[6]	LC095936.1	Viet Nam	2008	Homo sapiens
9	RVA/Bovine-tc/KOR/KJ11/2006/G8P[7]	MF940588.1	South Korea	2006	Bovine
10	RVA/Human-wt/ZMB/UFS-NGS-MRC-DPRU4723/2014/G5P[6]	MT271029.1	Zambia	2014	Homo sapiens
11	RVA/pig-wt/CHE/S20-0073/2020/G5G9P[13]	OM982791.1	Switzerland	2020	Sus scrofa
12	RVA/Pig-wt/TZA/Morogoro-RP012/2019/G3P[13]	OP082210.1	Tanzania	2019	pig
13	RVA/Pig-wt/TZA/Morogoro-RP015/2019/G3P[6]	OP082211.1	Tanzania	2019	pig
14	RVA/Pig-wt/HRV/S344-Z/2020/G4G5P[6]P[13] G4/G5-P[6]/P[13]-I5-R1-C1-M1-A1-N1-T7-E1-H1 C1	OQ440228.1	Croatia	2020	Sus scrofa
15	JSJR2023	PP100150.1	China	2023	porcine
NO.	Strain name	Accession number	Country/Region	Year	Host species
VP3-Figure 7(c).
1	pig/India/RU172/G12P[7]	GU199193.1	India	2002	piglet
2	pig/China/NMTL/2008/G9P[23]	JF781160.1	China	2008	piglet
3	RVA/Human-wt/CAN/RT178-07/2008/G1P8	JQ069759.1	Canada	2008	Homo sapiens
4	RVA/Human-wt/CHN/R1954/2013/G4P[6]	KF726071.1	China	2013	Homo sapiens
5	RVA/Pig-wt/IND/HP113/2002/G6P[13]	KM393172.1	India	2002	piglet
6	RVA/Pig-wt/VNM/14226_39/VP3	KX363401.1	Viet Nam	2012	Sus scrofa
7	RVA/Human-tc/VNM/NT0001/2007/G3P[6]	LC095882.1	Viet Nam	2007	Homo sapiens
8	RVA/Human-wt/VNM/NT0073/2007/G9P[19]	LC095904.1	Viet Nam	2007	Homo sapiens
9	RVA/Human-wt/VNM/NT0077/2007/G4P[6]	LC095915.1	Viet Nam	2007	Homo sapiens
10	RVA/Human-wt/NPL/07N1760/2007/G26P[19]	LC208013.1	Nepal	2007	Homo sapiens
11	RVA/Pig/China/LNCY/2016/G3P[13]	MF462323.1	China	2016	piglet
12	RVA/Pig-tc/CH/TM-a-P1/2018/G9P	MH697615.1	China	2018	porcine
13	RVA/Pig-tc/CHN/SCMY-A3/2017/G9P[23]	MK026437.1	China	2017	pig
14	RVA/Pig-wt/BGD/H14020027/G4P[49]	MK227390.1	Bangladesh	2007	piglet
15	RVA/pig-wt/CHE/S18-1097/2018/G5G3P[6]P[7]P[13]P[32]	OM982771.1	Switzerland	2018	Sus scrofa
16	pig-wt/CHN/CN127/2021/G12P[7]	ON989015.1	China	2021	pig
17	AHFY2022	OQ979282.1	China	2022	porcine
18	JSJR2023	PP100151.1	China	2023	porcine
NO.	Strain name	Accession number	Country/Region	Year	Host species
NSP1-Figure 7(d).
1	RVA/Human_wt/VNM/30378/2009/G26P[19]	HG513049.1	Viet Nam	2009	Homo sapiens
2	RVA/Human/NCA/OL/2010/G4P[6]	JN128985.1	Nicaragua	2010	Homo sapiens
3	RVA/Horse-tc/GBR/H-1/1975/G5P9[7]	JQ309141.1	UK	1975	horse
4	RVA/Human-wt/CHN/R1954/2013/G4P[6]	KF726072.1	China	2013	Homo sapiens
5	RVA/Pig-wt/ZAF/MRC-DPRU1567/2008/G5P[6]	KJ752475.1	South Africa	2008	Sus scrofa
6	RVA/Pig-wt/ZAF/MRC-DPRU1487/2007/G3G5P[23]	KP753115.1	South Africa	2007	Sus scrofa
7	RVA/Pig-wt/TWN/3-18/2015/G9P13	KU739942.1	Taiwan	2015	Sus scrofa
8	RVA/Pig-wt/TWN/4-1/2015/G9P19	KU739962.1	Taiwan	2015	Sus scrofa
9	RVA/Human-wt/TWN/07-96s1118/2007/G9P19	KU740002.1	Taiwan	2007	Homo sapiens
10	RVA/Human-wt/TWN/103-701-D210/2014/G9P19	KU740022.1	Taiwan	2014	Sus scrofa
11	RVA/Pig-wt/CHN/SCLSHL-2-3/2017/G9P[23]	MH137274.1	China	2017	pig
12	RVA/Pig-wt/ESP/F437/2017/G3P[19]	MH238089.1	Spain	2017	Sus scrofa
13	RVA/Pig-tc/CH/TM-a-P60/2018/G9P	MH697652.1	China	2018	porcine
14	RVA/Human-tc/CHN/SCLS-R3/2018/G3P[13]	MK597988.1	China	2018	Homo sapiens
15	pig-wt/CHN/CN127/2021/G12P[7]	ON989008.1	China	2021	pig
16	AHFY2022	OQ979284.1	China	2022	porcine
17	JSJR2023	PP100153.1	China	2023	porcine
18	RVA/Pig-wt/CHN/GDFZ/2023/G9P[23]	PP566181.1	China	2023	swine
NO.	Strain name	Accession number	Country/Region	Year	Host species
NSP2-Figure 7(e).
1	RVA/Pig-tc/MEX/YM/1983/G11P9[7]	GU199517.1	Mexico	1983	porcine
2	Human/LL4260/China/N1	KC149928.1	China	2001	Homo sapiens
3	RVA/Human-wt/CHN/E931/2008/G4P[6]	KF726040.1	China	2008	Homo sapiens
4	RVA/Human-wt/PRY/1736SR/2009/G9P[8]	KJ412782.1	Paraguay	2009	Homo sapiens
5	RVA/Human-wt/PRY/74IPN/2003/G12P[8]	KJ626542.1	Paraguay	2003	Homo sapiens
6	RVA/Pig-tc/USA/LS00008/1975/G4P[6]	KJ659438.1	USA	1975	Sus scrofa
7	RVA/Pig-hhp/USA/LS00009_RV0084/2011/G9P[13]	KR052731.1	USA	2011	Sus scrofa
8	RVA/Simian-wt/KNA/08979/2015/G5P[X]	KY053150.1	Saint Kitts and Nevis	2015	African green vervet monkey
9	RVA/Pig-wt/KNA/ET8B/2015/G5P[13]	KY053215.1	Saint Kitts and Nevis	2015	piglet
10	RVA/Pig/China/LNCY/2016/G3P[13]	MF462317.1	China	2016	piglet
11	RVA/Porcine-tc/KOR/PRG942/2006/G9P[23]	MF940509.1	South Korea	2006	porcine
12	RVA/Porcine-tc/KOR/174-1/2006/G8P[7]	MF940566.1	South Korea	2006	porcine
13	RVA/Human-wt/THA/CMH-N014-11/2011/G4P[6]	MG781048.1	Thailand	2011	Homo sapiens
14	RVA/Pig-wt/MOZ/MZ-MPT-200/2016/G9P[13]	MT784839.1	Mozambique	2016	Sus scrofa
15	RVA/Pig/China/FJSH01/2021/G26P[23]	ON093976.1	China	2021	pig
16	AHFY2022	OQ979287.1	China	2022	porcine
17	GD	OR911931.1	China	2022	swine
18	JSJR2023	PP100157.1	China	2023	porcine
NO.	Strain name	Accession number	Country/Region	Year	Host species
NSP3-Figure 7(f).
1	RVA/Pig-wt/JPN/BU2/2014/G5P[7]	AB924092.1	Japan	2014	Sus scrofa
2	RVA/Pig-wt/JPN/BU8/2014/G4P[6]	AB924103.1	Japan	2014	Sus scrofa
3	RVA/Pig-wt/JPN/BU9/2014/G9P[23]	AB924114.1	Japan	2014	Sus scrofa
4	RVA/Cow-wt/ZAF/1604/2007/G8P[1]	JN831217.1	South Africa	2007	bovine
5	LL3354	KC139787.1	China	2000	Homo sapiens
6	RVA/Pig-wt/ITA/7RE/2009/G9P[23]	KC610708.1	Italy	2009	Sus scrofa
7	RVA/Pig-wt/ZAF/MRC-DPRU3878/2008/G5P[X]	KP753059.1	South Africa	2008	Sus scrofa
8	RVA/Pig-wt/ZAF/MRC-DPRU1487/2007/G3G5P[23]	KP753119.1	South Africa	2007	Sus scrofa
9	HLJ/15/1	KU886310.1	China	2015	Porcine
10	Human-wt/KHM/CC9192/2014/G26P[6]	KY937200.1	Cambodia	2014	Homo sapiens
11	RVA/Pig/China/LNCY/2016/G3P[13]	MF462318.1	China	2016	Sus scrofa
12	RVA/Human-wt/THA/CMH-N016-10/2010/G4P[6]	MG781039.1	Thailand	2010	Homo sapiens
13	RVA/Pig/THA/CU232/2016/G9P13	MH428517.1	Thailand	2016	piglet
14	RVA/Hu/RUS/Moscow-1P/2015	MT876636.1	Russia	2015	Homo sapiens
15	pig-wt/CHN/CN127/2021/G12P[7]	ON989010.1	China	2021	pig
16	AHFY2022	OQ979286.1	China	2022	porcine
17	KY-2022	OR127194.1	China	2022	pig
18	JSJR2023	PP100155.1	China	2023	Porcine
NO.	Strain name	Accession number	Country/Region	Year	Host species
NSP4-Figure 7(g).
1	RVA/Pig/China/FJSH01/2021/G26P[23]	ON093978.1	China	2021	pig
2	AHFY2022	OQ979289.1	China	2022	Porcine
3	JSJR2023	PP100158.1	China	2023	Porcine
4	RVA/Pig-wt/MOZ/MZ-MPT-193/2016/G9P[13]	MT784860.1	Mozambique	2016	Sus scrofa
5	RVA/Pig-wt/MOZ/MZ-MPT-200/2016/G9P[13]	MT784855.1	Mozambique	2016	Sus scrofa
6	LLP48	KJ126820.1	China	2008	Sus scrofa
7	HLJ/15/1	KU886311.1	China	2015	/
8	RVA/pig-wt/GHA/14/2016/G5P	MN102374.1	Ghana	2016	Sus scrofa
9	RVA/Yak-tc/CHN/HY-1/2018/G6P[11]	MK250433.1	China	2018	yak
10	97'SZ37	AF284778.1	China	2004	Human
11	RVA/Human-wt/ZMB/UFS-NGS-MRC-DPRU4723/2014/G5P[6]	MT271034.1	Zambia	2014	Homo sapiens
12	RVA/Human-wt/THA/PK2015-1-0001	LC569900.1	Thailand	2015	Homo sapiens
13	RVA/USA/Lab/vRIX4414/2022/G1P[8]	OR187601.1	USA	2022	vaccine IX4414
14	RVA/Human-Lab/USA/Wa/2019/G1P[8]	OK872258.1	USA	2019	Homo sapiens
15	pig-wt/CHN/CN127/2021/G12P[7]	ON989011.1	China	2021	pig
16	YT	OR232958.1	China	2022	swine
17	GD	OR911933.1	China	2022	swine
18	HB2022	PV164615.1	China	2022	swine
NO.	Strain name	Accession number	Country/Region	Year	Host species
NSP5-Figure 7(h).
1	JSJR2023	PP100159.1	China	2023	Porcine
2	RVA/Human-wt/ZAF/MRC-DPRU948/2002/G1P[6]	KJ752496.1	South Africa	2002	Homo sapiens
3	RVA/Human-wt/BRA/HST327/1999/G4P[6]	JQ715679.1	Brazil	1999	Homo sapiens
4	RVA/Yak-tc/CHN/HY-1/2018/G6P[11]	MK250434.1	China	2018	yak
5	RVA/pig-wt/CHE/SS3/2020/G5G9P[13]	OM982711.1	Switzerland	2020	Sus scrofa
6	RVA/Human/BRA/COD055/1991/G4P6	MK272858.1	Brazil	1991	Homo sapiens
7	RVA/Human/BRA/COD220/1991/G4Px	MK272859.1	Brazil	1991	Homo sapiens
8	Hu/BEL/BE2001/2009/G9P[6]	JQ993328.1	Belgium	2009	Homo sapiens
9	RVA/pig-wt/GHA/14/2016/G5P	MN102375.1	Ghana	2016	Sus scrofa
10	FX17	OM362103.1	China	2021	Sus scrofa
11	HeNNY-01	MW575227.1	China	2019	swine
12	pig/China/NMTL/2008/G9P[23]	JF781168.1	China	2008	piglet
13	AHFY2022	OQ979290.1	China	2022	Porcine
14	RP019	ON109531.1	Tanzania	2019	pig
15	RP015	ON109530.1	Tanzania	2019	pig

## Sheet: Table S3
Table S3. Genotypes of VP4, VP6, VP7 and G/P/I genotype combinations in circulating PoRV strains in Guangxi.
VP4-P[X] (n=82)
Year	P[3]	P[6]	P[7]	P[13]	P[23]
2020	0	0	0	0	0
2021	0	3	0	2	1
2022	2	1	0	20	3
2023	0	0	1	29	3
2024	0	3	0	2	0
2025	0	1	0	10	1
Total	2	8	1	63	8
Rate %	2.43902	9.7561	1.21951	76.8293	9.7561
VP6-IX (n=74)
Year	I1	I5	I14
2020	0	0	0
2021	0	5	0
2022	1	17	0
2023	0	37	2
2024	3	1	0
2025	1	7	0
Total	5	67	2
Rate %	6.75676	90.5405	2.7027
VP7-GX (n=93)
Year	G2	G3	G4	G5	G9	G26
2020	0	0	0	0	0	0
2021	0	0	4	0	2	0
2022	1	1	11	4	12	2
2023	1	1	0	22	14	0
2024	0	0	3	1	2	0
2025	0	3	1	7	1	0
Total	2	5	19	34	31	2
Rate %	2.15054	5.37634	20.4301	36.5591	33.3333	2.15054
G/P/I genotype combinations	Number of strain	rate (%)
G2 P[23] I14	1	1.16279
G3 P[13] I5	5	5.81395
G4 P[13] I5	6	6.97674
G4 P[6] I5	3	3.48837
G4 P[6] I1	6	6.97674
G5 P[13] I5	26	30.2326
G5 P[23] I5	1	1.16279
G5 P[6] I1	1	1.16279
G9 P[13] I5	30	34.8837
G9 P[23] I5	5	5.81395
G26 P[3] I5	2	2.32558
Total	86
